# Supplementary material for: The Pharmacological Effect of Hemin in Inflammatory-Related Diseases: A Systematic Review
Source: Biomedicines. 2024 Apr 18;12(4):898. doi: 10.3390/biomedicines12040898 (PMC11048114; doi:10.3390/biomedicines12040898)
Supplement: Supplementary file 1 [file biomedicines-12-00898-s001.zip]

Archive with 1 entries (1 files):
- biomedicines-2929850-supplementary.pdf
